# Supplementary material for: Safety Profile of Gestrinone: A Systematic Review
Source: Pharmaceutics. 2025 May 11;17(5):638. doi: 10.3390/pharmaceutics17050638 (PMC12115034; doi:10.3390/pharmaceutics17050638)
Supplement: Supplementary file 1 [file pharmaceutics-17-00638-s001.zip]

Archive with 3 entries (3 files):
- pharmaceutics-3571341-checklist.pdf
- Table S1.xlsx
- Table S2.pdf
