# Supplementary material for: Safety Profile of Gestrinone: A Systematic Review
Source: Pharmaceutics. 2025 May 11;17(5):638. doi: 10.3390/pharmaceutics17050638 (PMC12115034; doi:10.3390/pharmaceutics17050638)
Supplement: Supplementary file 1 [file pharmaceutics-17-00638-s001.zip › Table S1.xlsx]

## Sheet: BASELINE DATA
	Authors (year)	Title	Location	Study desing	Sex	Drug	N	Age	Route of administration	Dose	posologia (x/dia)	duração do tratamento	aim
1	Alvarez et al. (1978)	Comparative clinical trial of the progestins R-2323 and levonorgestrel administered by subdermal implants.	Dominican Republic	Randomized, without blinding information	Female	Gestrinone	48	(17-44)	Subdermal	30,1 +- 1,2 mg	-	504,2 months	Contraception
	Alvarez et al. (1978)	Comparative clinical trial of the progestins R-2323 and levonorgestrel administered by subdermal implants.	Dominican Republic	Randomized, without blinding information	Female	Levonorgestrel	52	(17-44)	Subdermal	29,7 +- 0,9 mg/33,9+-0,7 mg	-	512,5 months	Contraception
2	Bromham et al. (1995)	A multicentre comparative study of gestrinone and danazol in the treatment of endometriosis	United Kingdom	Randomized, double blind	Female	Gestrinone	132	18-45	Oral	2,5 mg	2 x weekly	6 months	Endometriosis treatment
	Bromham et al. (1995)	A multicentre comparative study of gestrinone and danazol in the treatment of endometriosis	United Kingdom	Randomized, double blind	Female	Danazol	137	18-45	Oral	200 mg	2x daily	6 months	Endometriosis treatment
3	Cooke; Thomas. (1989)	The medical treatment of mild endometriosis.	Denmark	Randomized, double blind	Female	Gestrinone	18	27.5	Oral	2,5 mg	2 x weekly	6 months	Endometriosis treatment
	Cooke; Thomas. (1989)	The medical treatment of mild endometriosis.	Denmark	Randomized, double blind	Female	Placebo	17	28	Oral	-	2 x weekly	6 months	Endometriosis treatment
4	Coutinho (1982)	Treatment of endometriosis with gestrinone (R-2323), a synthetic antiestrogen, antiprogesterone.	Brasil	Single arm trial	Female	Gestrinone	20	30,5 (24 - 41)	Oral	5 mg	2 x weekly	a period of 6 to 8 months	Endometriosis treatment
5	Coutinho (1990)	Treatment of large fibroids with high doses of gestrinone.	Brasil	Single arm trial	Female	Gestrinone	24	23-44 (35)	Oral	5 mg	3 x weekly	a period of 6 to 1 year	Uterine leyomas treatment
6	Coutinho; Azadian (1988)	Treatment of endometriosis by vaginal administration of gestrinone.	Brasil	Single arm trial	Female	Gestrinone	17	NR	Vaginal	2,5 mg	3x weekly	6 months	Endometriosis treatment
	Coutinho; Azadian (1988)	Treatment of endometriosis by vaginal administration of gestrinone.	Brasil	Single arm trial	Female	Gestrinone	30	NR	Vaginal	2,5 mg	2x weekly	7 months	Endometriosis treatment
	Coutinho; Azadian (1988)	Treatment of endometriosis by vaginal administration of gestrinone.	Brasil	Single arm trial	Female	Gestrinone	30	NR	Vaginal	5 mg	2x weekly	8 months	Endometriosis treatment
	Coutinho; Azadian (1988)	Treatment of endometriosis by vaginal administration of gestrinone.	Brasil	Single arm trial	Female	Gestrinone	27	NR	Oral	2,5 mg	2x weekly	9 months	Endometriosis treatment
7	Coutinho; Azadian-Boulanger (1984)	Treatment of fibrocystic disease of the breast with gestrinone, a new trienic synthetic steroid with anti-estrogen, anti-progesterone properties.	Brasil	Single arm trial	Female	Gestrinone	28	18-40	Oral	5 mg	2x weekly	3-9 months	Fibrocystic disease treatment
8	Coutinho; Boulanger; Gonçalves (1986)	Regression of uterine leiomyomas after treatment with gestrinone, an antiestrogen, antiprogesterone.	Brasil	Randomized, without blinding information	Female	Gestrinone	34	37.76	Oral	5 mg	2x weekly	4 months	Uterine leyomas treatment
	Coutinho; Boulanger; Gonçalves (1986)	Regression of uterine leiomyomas after treatment with gestrinone, an antiestrogen, antiprogesterone.	Brasil	Randomized, without blinding information	Female	Gestrinone	36	37.17	Oral	2,5 mg	3x weekly	4 months	Uterine leyomas treatment
	Coutinho; Boulanger; Gonçalves (1986)	Regression of uterine leiomyomas after treatment with gestrinone, an antiestrogen, antiprogesterone.	Brasil	Randomized, without blinding information	Female	Gestrinone	27	37.32	vaginal	2,5 mg	3x weekly	4 months	Uterine leyomas treatment
9	Coutinho et al. (1975)	Contraceptive effectiveness of Silastic implants containing the progestin R-2323.	Brasil	Single arm trial	Female	Gestrinone	98		Subdermal	30 - 40 mg	2 implants	9 months	Contraception
	Coutinho et al. (1975)	Contraceptive effectiveness of Silastic implants containing the progestin R-2323.	Brasil	Single arm trial	Female	Gestrinone	180		Subdermal	30 - 40 mg	3 implants	9 months	Contraception
	Coutinho et al. (1975)	Contraceptive effectiveness of Silastic implants containing the progestin R-2323.	Brasil	Single arm trial	Female	Gestrinone	181		Subdermal	30 - 40 mg	4 implants	9 months	Contraception
	Coutinho et al. (1975)	Contraceptive effectiveness of Silastic implants containing the progestin R-2323.	Brasil	Single arm trial	Female	Gestrinone	68		Subdermal	30 - 40 mg	5 implants	9 months	Contraception
10	Coutinho; Gonçalves (1989)	Long-term treatment of leiomyomas with gestrinone.	Brasil	Randomized, without blinding information	Female	Gestrinone	41	37	Oral	2,5 mg	3x weekly	3 months	Uterine leyomas treatment
	Coutinho; Gonçalves (1989)	Long-term treatment of leiomyomas with gestrinone.	Brasil	Randomized, without blinding information	Female	Gestrinone	31	37	Oral	5,0 mg	3x weekly	3 months	Uterine leyomas treatment
	Coutinho; Gonçalves (1989)	Long-term treatment of leiomyomas with gestrinone.	Brasil	Randomized, without blinding information	Female	Gestrinone	28	37	Vaginal	5,0 mg	3x weekly	3 months	Uterine leyomas treatment
11	David et al. (1979)	A synthetic steroid (R2323) as a once-a-week oral contraceptive.	United States	Single arm trial	Female	Gestrinone	28	22 (18-30)	Oral	5,0 mg	1x Weekly	3 months	Contraception
12	Dawood et al. (1997)	Clinical, endocrine, and metabolic effects of two doses of gestrinone in treatment of pelvic endometriosis.	United States	Randomized, double blind	Female	Gestrinone	5	29,7 (21-30)	Oral	1,25 mg	2x weekly	6 months	Endometriosis treatment
	Dawood et al. (1997)	Clinical, endocrine, and metabolic effects of two doses of gestrinone in treatment of pelvic endometriosis.	United States	Randomized, double blind	Female	Gestrinone	6	29,7 (21 - 30)	Oral	2,5 mg	2x weekly	6 months	Endometriosis treatment
13	Diaz et al. (1977)	Clinical trial with subdermal implants of the progestin R-2323.	Chile	Single arm trial	Female	Gestrinone	38	26.5	Subdermal	30,91 +-1,19 mg	-		Contraception
14	Fedele et al. (1989)	Gestrinone versus danazol in the treatment of endometriosis.	Italy	Randomized, without blinding information	Female	Gestrinone	20	29,8 (25 - 35)	Oral	2,5 mg	2x weekly	6 months	Endometriosis treatment
	Fedele et al. (1989)	Gestrinone versus danazol in the treatment of endometriosis.	Italy	Randomized, without blinding information	Female	Danazol	19	29,8 (25-35)	Oral	600 mg	1 x daily	6 months	Endometriosis treatment
15	Forbes; Thomas. (1993)	Tissue and endocrine responses to gestrinone and danazol in the treatment of endometriosis.	Australia	Open-label	Female	Gestrinone	12		Oral	2,5 mg	2x weekly	24 weeks	Endometriosis treatment
	Forbes; Thomas. (1993)	Tissue and endocrine responses to gestrinone and danazol in the treatment of endometriosis.	Australia	Open-label	Female	Danazol	11		Oral	400 and 800 mg adjusted to the minimum dosage needed to cause amenorrhea	1x daily	24 weeks	Endometriosis treatment
16	Hornstein; Gleason; Barbieri (1990	A RANDOMIZED DOUBLE-BLIND PROSPECTIVE TRIAL OF 2 DOSES OF GESTRINONE IN THE TREATMENT OF ENDOMETRIOSIS	United States	Randomized, double blind	Female	Gestrinone	6	29.6	Oral	1,25 mg	2x weekly	6 months	Endometriosis treatment
	Hornstein; Gleason; Barbieri (1990	A RANDOMIZED DOUBLE-BLIND PROSPECTIVE TRIAL OF 2 DOSES OF GESTRINONE IN THE TREATMENT OF ENDOMETRIOSIS	United States	Randomized, double blind	Female	Gestrinone	6	30.6	Oral	2,25 mg	2x weekly	6 months	Endometriosis treatment
17	Kauppila et al. (1985)	Effect of gestrinone in endometriosis tissue and endometrium.	Finland	Single arm trial	Female	Gestrinone	11	30-44	Oral	2,5 mg	2x weekly		Endometriosis treatment
18	Melis et al. (1991)	Efficacy and endocrine effects of medical treatment of endometriosis.	Italy	Randomized, without blinding information	Female	Gestrinone	10	18-45	Oral	2,5 mg	2x weekly	6 months	Endometriosis treatment
	Melis et al. (1991)	Efficacy and endocrine effects of medical treatment of endometriosis.	Italy	Randomized, without blinding information	Female	Danazol	10	18-45	Oral	200 mg	3 x daily	6 months	Endometriosis treatment
	Melis et al. (1991)	Efficacy and endocrine effects of medical treatment of endometriosis.	Italy	Randomized, without blinding information	Female	Buserelin	10	18-45	Subcutaneously	300 ug	3 x daly	6 months	Endometriosis treatment
19	Nieto et al. (1996)	Long-term follow-up of endometriosis after two different therapies (Gestrinone and Buserelin).	Spain	Randomized, without blinding information	Female	Gestrinone	25	33.9	Oral	2,5 mg	2x weekly	6 months	Endometriosis treatment
	Nieto et al. (1996)	Long-term follow-up of endometriosis after two different therapies (Gestrinone and Buserelin).	Spain	Randomized, without blinding information	Female	Buserelin	18	31.5	Intranasal	300 ugrs	3x daily	6 months	Endometriosis treatment
20	Peters. (1992)	Multicentre study of gestrinone in cyclical breast pain.	Germany	Randomized, double blind	Female	Gestrinone	73	18-45	ORAL	2,5 mg	2x weekly	3 months	Mastalgia
	Peters. (1992)	Multicentre study of gestrinone in cyclical breast pain.	Germany	Randomized, double blind	Female	Placebo	72	18-45	ORAL	-	-	3 months	Mastalgia
21	Sakiz et al. (1976)	Contraceptive efficacy of once weekly oral administration of 2.5 mg R 2323	France	Single arm trial	Female	Gestrinone	181		Oral	2,5 mg	1x weekly	2 to 44 months	Contraception
22	Song; Wang; Yu (2018)	Clinical comparison of mifepristone and gestrinone for laparoscopic endometriosis.	China	Randomized, without blinding information	Female	Mifepristone	60	31,7 (21-42)	Oral	10 mg	1x daily	6 months	Endometriosis treatment
	Song; Wang; Yu (2018)	Clinical comparison of mifepristone and gestrinone for laparoscopic endometriosis.	China	Randomized, without blinding information	Female	Gestrinone	60	32,8 (22-39)	Oral	2,5 mg	2x weekly	6 months	Endometriosis treatment
	Song; Wang; Yu (2018)	Clinical comparison of mifepristone and gestrinone for laparoscopic endometriosis.	China	Randomized, without blinding information	Female	Control	60	33,4 (22-40)		-	-	-	Endometriosis treatment
23	Stein et al. (1994)	Gestrinone in mastalgia: A randomized double blind placebo controlled trial	England	Randomized, double blind	Female	Gestrinone	38	36.7	Oral	2,5 mg	2x weekly	3 months	Mastalgia
	Stein et al. (1994)	Gestrinone in mastalgia: A randomized double blind placebo controlled trial	England	Randomized, double blind	Female	Placebo	40	37.3	Oral	-	2x weekly	3 months	Mastalgia
24	Thomas; Cooke (1987)	Impact of gestrinone on the course of asymptomatic endometriosis.	England	Randomized, double blind	Female	Gestrinone	18	28 (21-35)	Oral	2,5 mg	2x weekly	24 weeks	Endometriosis treatment
	Thomas; Cooke (1987)	Impact of gestrinone on the course of asymptomatic endometriosis.	England	Randomized, double blind	Female	Placebo	17	28 (21-35)	Oral	-	2 weekly	24 weeks	Endometriosis treatment
25	Triolo et al. (2006)	Gestrinone versus danazol as preoperative treatment for hysteroscopic surgery: a prospective, randomized evaluation.	Italy	Randomized, open-label	Female	Danazol	67	42.04	Oral	200 mg	3x daily	4 or 5 weeks	Preoperative endometrial preparation
	Triolo et al. (2006)	Gestrinone versus danazol as preoperative treatment for hysteroscopic surgery: a prospective, randomized evaluation.	Italy	Randomized, open-label	Female	Gestrinone	69	43.13	Oral	2,5 mg	2x weekly	5 or 5 weeks	Preoperative endometrial preparation
26	Turnbull; Rees (1990)	Gestrinone in the treatment of menorrhagia.	England	Randomized, single-blind	Female	Gestrinone	19		Oral	2,5 mg	2 x weekly	12 weeks	Menorrhagia treatment
	Turnbull; Rees (1990)	Gestrinone in the treatment of menorrhagia.	England	Randomized, single-blind	Female	Placebo	18		Oral				Menorrhagia treatment
27	Venturini et al. (1989)	Endocrine, metabolic, and clinical effects of gestrinone in women with endometriosis.	Italy	Single arm trial	Female	Gestrinone	11	33,5 (31 - 39)	Oral	2,5 mg	2x weekly	6 months	Endometriosis treatment
28	Gestrinone Italian Study Group. (1996)	Gestrinone versus a gonadotropin-releasing hormone agonist for the treatment of pelvic pain associated with endometriosis: a multicenter, randomized, double-blind study. Gestrinone Italian Study Group.	Italy	Randomized, double blind	Female	Gestrinone	27	31,9 (18-40)	Oral	2,5 mg	2x weekly	6 months	Pelvic pain associated with endometriosis
	Gestrinone Italian Study Group. (1996)	Gestrinone versus a gonadotropin-releasing hormone agonist for the treatment of pelvic pain associated with endometriosis: a multicenter, randomized, double-blind study. Gestrinone Italian Study Group.	Italy	Randomized, double blind	Female	IM LA	28	28,6 (18-40)	intramuscular	3,75 mg	every 4 weeks	6 months	Pelvic pain associated with endometriosis
29	Wu et al. (2010)	Gestrinone compared with mifepristone for emergency contraception: a randomized controlled trial.	China	Randomized, double blind	Female	Gestrinone	498	31.4	Oral	2,5 mg	4	NR	Contraception
	Wu et al. (2010)	Gestrinone compared with mifepristone for emergency contraception: a randomized controlled trial.	China	Randomized, double blind	Female	Mifepristone	498	30	Oral	2,5 mg	1	NR	Contraception
30	Xue et al. (2018)	Clinical evaluation of laparoscopic surgery combined with triptorelin acetate in patients with endometriosis and infertility.	China	Randomized, single blind	Female	Triptorelin	50	26.71	Intramuscular	3,75 mg	1x month	3 months	Endometriosis treatment
	Xue et al. (2018)	Clinical evaluation of laparoscopic surgery combined with triptorelin acetate in patients with endometriosis and infertility.	China	Randomized, single blind	Female	Gestrinone	50	27.51	Oral	2,5 mg	2x weekly	6 months	Endometriosis treatment
	Xue et al. (2018)	Clinical evaluation of laparoscopic surgery combined with triptorelin acetate in patients with endometriosis and infertility.	China	Randomized, single blind	Female	Mifepristone	50	26.12	Tablets	25 mg	2x daily	3 months	Endometriosis treatment
31	Xue et al. (2016)	Therapeutic effects of mifepristone combined with Gestrinone on patients with endometriosis.	China	Randomized, without blinding information	Female	Gestrinone	75	27,5 +- 5,1	Oral	2,5 mg	2x weekly	24 weeks	Endometriosis treatment
	Xue et al. (2016)	Therapeutic effects of mifepristone combined with Gestrinone on patients with endometriosis.	China	Randomized, without blinding information	Female	Mifepristone	75	27,5 +- 5,2	Oral	12,5 mg	1 x daily	24 weeks	Endometriosis treatment
32	Yang et al. (2006)	Comparative study on the efficacy of Yiweining and Gestrinone for post-operational treatment of stage III endometriosis.	China	Randomized, without blinding information	Female	Yiweining	20	38,5 +- 5,8	Oral	200 mL	2x daily	3 months	Endometriosis treatment
	Yang et al. (2006)	Comparative study on the efficacy of Yiweining and Gestrinone for post-operational treatment of stage III endometriosis.	China	Randomized, without blinding information	Female	Gestrinone	19	35,9 +- 6,1	Oral	2,5 mg	2x weekly	3-6 months	Endometriosis treatment
	Yang et al. (2006)	Comparative study on the efficacy of Yiweining and Gestrinone for post-operational treatment of stage III endometriosis.	China	Randomized, without blinding information	Female	Control	13	34,8 +- 6,9	-	-	-	-	Endometriosis treatment

## Sheet: SIDE EFFECTS
	Authors (year)	Drug	N	Abdominal pain (n/total)	Abnormal liver function (n/total)	Acne (n/total)	Acne and seborrhea (n/total)	Bleeding or spotting (n/total)	Breats terderness (n/total)	Seborrhea (n/total)	Amenorrhea (n/total)	Cephagia (n/total)	Dyspareunia (n/total)	Tiredness (n/total)	Rhinorrhea (n/total)	Slight increase in har growth (n/total)	Chloasma (n/total)	Cramps (n/total)	Depression (n/total)	Dizziness (n/total)	Edema (n/total)	Vaginitis (n/total)	Fatigue (n/total)	Frigidity (n/total)	Hair loss (n/total)	Intermenstrual bleeding (n/total)	Muscle ache (n/total)	Headache (n/total)	Hoarness (n/total)	Hot flushes (n/total)	Decreased libido (n/total)	Increased libido (n/total)	Lack of apetite (n/total)	Oily skin (n/total)	Mastalgia (n/total)	Deepening of voice (n/total)	Hirsutism (n/total)	Myalgia (n/total)	Nausea (n/total)	Nervousness (n/total)	Pruritus (n/total)	Palpitation (n/total)	Vagina dryness (n/total)	Tingling in the fingers (n/total)	Urticaris (n/total)	Vomiting (n/total)	Swelling (n/total)	Diarrhea (n/total)	Spotting (n/total)
1	Alvarez et al. (1978)	Gestrinone	48	1/48	NR	6/48	NR	NR	NR	NR	NR	NR	0/48	NR	NR	NR	0/48	NR	NR	1/48	NR	NR	NR	2/48	NR	NR	NR	2/48	NR	NR	NR	NR	1/48	NR	1/48	NR	NR	NR	2/48	0/48	10/48	NR	NR	NR	1/48	NR	NR	NR	NR
	Alvarez et al. (1978)	Levonorgestrel	52	1/52	NR	0/52	NR	NR	NR	NR	NR	NR	1/52	NR	NR	NR	1/52	NR	NR	0/52	NR	NR	NR	3/52	NR	NR	NR	3/52	NR	NR	NR	NR	0/52	NR	1/52	NR	NR	NR	3/52	2/52	2/52	NR	NR	NR	0/52	NR	NR	NR	NR
2	Bromham et al. (1995)	Gestrinone	132	NR	NR	96/132	NR	NR	NR	67/132	NR	NR	NR	99/132	NR	NR	NR	46/132	NR	50/132	NR	NR	NR	NR	NR	NR	NR	75/132	NR	55/132	51/132	NR	30/132	NR	NR	NR	69/132	NR	84/132	NR	NR	NR	NR	NR	NR	13/132	NR	NR	NR
	Bromham et al. (1995)	Danazol	137	NR	NR	80/137	NR	NR	NR	34/137	NR	NR	NR	92/137	NR	NR	NR	74/137	NR	45/137	NR	NR	NR	NR	NR	NR	NR	67/137	NR	60/137	45/137	NR	26/137	NR	NR	NR	34/137	NR	75/137	NR	NR	NR	NR	NR	NR	19/137	NR	NR	NR
3	Cooke; Thomas. (1989)	Gestrinone	18	NR	NR	teve	NR	NR	NR	teve	NR	NR	NR	NR	NR	NR	NR	NR	NR	NR	NR	NR	NR	NR	NR	NR	NR	NR	NR	NR	NR	NR	NR	NR	NR	NR	teve	NR	NR	NR	NR	NR	NR	NR	NR	NR	NR	NR	NR
	Cooke; Thomas. (1989)	Placebo	17	NR	NR	teve	NR	NR	NR	teve	NR	NR	NR	NR	NR	NR	NR	NR	NR	NR	NR	NR	NR	NR	NR	NR	NR	NR	NR	NR	NR	NR	NR	NR	NR	NR	teve	NR	NR	NR	NR	NR	NR	NR	NR	NR	NR	NR	NR
4	Coutinho (1982)	Gestrinone	20	NR	NR	NR	20/20	NR	NR	NR	NR	NR	NR	NR	NR	NR	NR	NR	NR	NR	12/20	NR	NR	NR	NR	NR	NR	NR	3/20	NR	NR	NR	NR	NR	NR	NR	NR	NR	4/20	NR	NR	NR	NR	1/20	NR	NR	NR	NR	NR
5	Coutinho (1990)	Gestrinone	24	NR	NR	NR	Occured in most patients	NR	NR	NR	NR	NR	NR	NR	NR	NR	NR	NR	NR	NR	NR	NR	NR	NR	3/24	NR	NR	NR	8/24	NR	NR	8/24	NR	NR	NR	NR	6/24	8/24	NR	6/24	NR	NR	NR	NR	NR	NR	NR	NR	NR
6	Coutinho; Azadian (1988)	Gestrinone	17	NR	NR	NR	1/17	NR	NR	NR	5/17	NR	NR	NR	NR	NR	NR	NR	NR	NR	NR	NR	NR	NR	NR	NR	NR	NR	NR	NR	NR	NR	NR	NR	NR	NR	NR	NR	NR	NR	NR	NR	NR	NR	NR	NR	NR	NR	NR
	Coutinho; Azadian (1988)	Gestrinone	30	NR	NR	NR	5/31	NR	NR	NR	15/30	NR	NR	NR	NR	NR	NR	5/31	NR	1/30	NR	NR	NR	NR	NR	NR	NR	NR	NR	NR	NR	NR	NR	NR	NR	NR	NR	NR	NR	NR	4/31	NR	NR	NR	NR	NR	NR	NR	NR
	Coutinho; Azadian (1988)	Gestrinone	30	NR	NR	NR	3/30	NR	NR	NR	16/30	NR	NR	NR	NR	NR	1/30	5/30	NR	NR	NR	NR	NR	NR	NR	NR	NR	NR	NR	NR	NR	NR	NR	NR	NR	NR	NR	NR	NR	NR	4/30	NR	NR	NR	NR	NR	NR	NR	NR
	Coutinho; Azadian (1988)	Gestrinone	27	NR	NR	NR	13/27	NR	NR	NR	0/27	NR	NR	NR	NR	NR	NR	5/27	NR	NR	NR	NR	NR	NR	NR	NR	NR	NR	2/27	NR	NR	NR	NR	NR	NR	NR	4/27	NR	NR	NR	4/30	NR	NR	NR	NR	NR	NR	NR	NR
7	Coutinho; Azadian-Boulanger (1984)	Gestrinone	28	NR	NR	NR	20/28	NR	NR	NR	NR	NR	NR	NR	NR	NR	NR	NR	NR	NR	NR	NR	NR	NR	NR	NR	NR	NR	NR	NR	NR	NR	NR	NR	NR	NR	NR	NR	NR	NR	NR	NR	NR	NR	NR	NR	NR	NR	NR
8	Coutinho; Boulanger; Gonçalves (1986)	Gestrinone	34	51/97	NR	NR	39/97	NR	NR	NR	NR	NR	NR	NR	NR	NR	5/97	NR	NR	NR	NR	NR	NR	NR	6/97	NR	NR	NR	6/97	NR	3/97	4/97	NR	NR	NR	NR	5/97	NR	NR	4/97	NR	NR	NR	NR	NR	NR	NR	NR	NR
	Coutinho; Boulanger; Gonçalves (1986)	Gestrinone	36		NR	NR		NR	NR	NR	NR	NR	NR	NR	NR	NR		NR	NR	NR	NR	NR	NR	NR		NR	NR	NR		NR			NR	NR	NR	NR		NR	NR		NR	NR	NR		NR	NR	NR	NR	NR
	Coutinho; Boulanger; Gonçalves (1986)	Gestrinone	27		NR	NR		NR	NR	NR	NR	NR	NR	NR	NR	NR		NR	NR	NR	NR	NR	NR	NR		NR	NR	NR		NR			NR	NR	NR	NR		NR	NR		NR	NR	NR	NR	NR	NR	NR	NR	NR
9	Coutinho et al. (1975)	Gestrinone	98	NR	NR	3/527	NR	NR	NR	NR	teve	NR	NR	NR	NR	NR	NR	NR	NR	NR	NR	NR	NR	NR	NR	NR	NR	NR	1/527	NR	NR	NR	NR	NR	NR	NR	3/527	NR	NR	NR	NR	NR	NR	NR	NR	NR	NR	NR	NR
	Coutinho et al. (1975)	Gestrinone	180	NR	NR		NR	NR	NR	NR	teve	NR	NR	NR	NR	NR	NR	NR	NR	NR	NR	NR	NR	NR	NR	NR	NR	NR		NR	NR	NR	NR	NR	NR	NR		NR	NR	NR	NR	NR	NR	NR	NR	NR	NR	NR	NR
	Coutinho et al. (1975)	Gestrinone	181	NR	NR		NR	NR	NR	NR	teve	NR	NR	NR	NR	NR	NR	NR	NR	NR	NR	NR	NR	NR	NR	NR	NR	NR		NR	NR	NR	NR	NR	NR	NR		NR	NR	NR	NR	NR	NR	NR	NR	NR	NR	NR	NR
	Coutinho et al. (1975)	Gestrinone	68	NR	NR		NR	NR	NR	NR	teve	NR	NR	NR	NR	NR	NR	NR	NR	NR	NR	NR	NR	NR	NR	NR	NR	NR		NR	NR	NR	NR	NR	NR	NR		NR	NR	NR	NR	NR	NR	NR	NR	NR	NR	NR	NR
10	Coutinho; Gonçalves (1989)	Gestrinone	41	NR	NR	22/41	NR	NR	NR	27/41	NR	NR	NR	NR	NR	NR	NR	NR	NR	NR	NR	NR	NR	NR	NR	NR	NR	NR	Ocurred in 11% of the women	0/41	NR	was reported by 16%	NR	NR	NR	NR	NR	reported by 10,6% and 24,2% of patients	NR	NR	NR	NR	NR	NR	NR	NR	NR	NR	NR
	Coutinho; Gonçalves (1989)	Gestrinone	31	NR	NR	22/31	NR	NR	NR	22/31	NR	NR	NR	NR	NR	NR	NR	NR	NR	NR	NR	NR	NR	NR	NR	NR	NR	NR		8/31	NR		NR	NR	NR	NR	4/31	-	NR	NR	NR	NR	NR	NR	NR	NR	NR	NR	NR
	Coutinho; Gonçalves (1989)	Gestrinone	28	NR	NR	9/28	NR	NR	NR	18/28	NR	NR	NR	NR	NR	NR	NR	NR	NR	NR	NR	NR	NR	NR	NR	NR	NR	NR		0/28	NR		NR	NR	NR	NR	7/28	-	NR	NR	NR	NR	NR	NR	NR	NR	NR	NR	NR
11	David et al. (1979)	Gestrinone	28	NR	NR	7/28	NR	NR	NR	NR	2/28	NR	1/28	NR	NR	NR	NR	NR	2/28	NR	NR	8/28	NR	NR	NR	21/28	NR	5/28	NR	NR	2/28	2/28	NR	NR	NR	NR	NR	NR	NR	NR	NR	NR	NR	NR	NR	NR	NR	NR	NR
12	Dawood et al. (1997)	Gestrinone	5	NR	NR	2024-11-09	NR	NR	NR	NR	NR	NR	NR	NR	NR	2024-11-01	NR	2024-11-01	NR	NR	NR	NR	NR	NR	NR	NR	NR	2024-11-07	NR	2024-11-10	NR	NR	NR	2024-11-03	NR	NR	NR	NR	2024-11-05	2024-11-03	NR	NR	NR	NR	NR	NR	NR	NR	NR
	Dawood et al. (1997)	Gestrinone	6	NR	NR		NR	NR	NR	NR	NR	NR	NR	NR	NR		NR		NR	NR	NR	NR	NR	NR	NR	NR	NR		NR		NR	NR	NR		NR	NR	NR	NR			NR	NR	NR	NR	NR	NR	NR	NR	NR
13	Diaz et al. (1977)	Gestrinone	38	2/38	NR	19/38	NR	NR	NR	NR	NR	NR	NR	NR	NR	NR	1/38	NR	1/38	4/38	NR	NR	NR	NR	NR	NR	NR	19/38	NR	NR	NR	NR	NR	NR	8/38	NR	NR	NR	2/38	12/38	1/38	NR	NR	NR	NR	NR	NR	NR	NR
14	Fedele et al. (1989)	Gestrinone	20	NR	NR	4/20	NR	NR	NR	3/20	12/20	NR	NR	NR	NR	NR	NR	3/20	NR	NR	NR	NR	NR	NR	NR	NR	NR	NR	NR	00/20	NR	NR	NR	NR	NR	0/20	0/20	NR	NR	NR	NR	NR	0/20	NR	NR	NR	NR	NR	NR
	Fedele et al. (1989)	Danazol	19	NR	NR	6/19	NR	NR	NR	4/19	15/19	NR	NR	NR	NR	NR	NR	5/19	NR	NR	NR	NR	NR	NR	NR	NR	NR	NR	NR	6/19	NR	NR	NR	NR	NR	1/19	2/19	NR	NR	NR	NR	NR	2/19	NR	NR	NR	NR	NR	NR
15	Forbes; Thomas. (1993)	Gestrinone	12	NR	NR	NR	NR	NR	NR	NR	NR	NR	NR	NR	NR	NR	NR	NR	NR	NR	NR	NR	NR	NR	NR	NR	NR	NR	NR	NR	NR	NR	NR	NR	NR	NR	NR	NR	NR	NR	NR	NR	NR	NR	NR	NR	NR	NR	NR
	Forbes; Thomas. (1993)	Danazol	11	NR	NR	NR	NR	NR	NR	NR	NR	NR	NR	NR	NR	NR	NR	NR	NR	NR	NR	NR	NR	NR	NR	NR	NR	NR	NR	NR	NR	NR	NR	NR	NR	NR	NR	NR	NR	NR	NR	NR	NR	NR	NR	NR	NR	NR	NR
16	Hornstein; Gleason; Barbieri (1990	Gestrinone	6	NR	NR	NR	NR	NR	NR	NR	NR	NR	NR	NR	2024-12-01	NR	NR	NR	NR	2024-12-01	NR	NR	NR	NR	NR	NR	NR	2024-12-02	NR	NR	NR	NR	NR	NR	NR	NR	2024-12-01	NR	NR	NR	NR	2024-12-01	NR	NR	NR	NR	NR	NR	NR
	Hornstein; Gleason; Barbieri (1990	Gestrinone	6	NR	NR	NR	NR	NR	NR	NR	NR	NR	NR	NR		NR	NR	NR	NR		NR	NR	NR	NR	NR	NR	NR		NR	NR	NR	NR	NR	NR	NR	NR		NR	NR	NR	NR		NR	NR	NR	NR	NR	NR	NR
17	Kauppila et al. (1985)	Gestrinone	11	NR	NR	NR	NR	2024-12-03		2024-12-02	2024-12-04	NR	NR	NR	NR	NR	NR	NR	NR	NR	NR	NR	NR	NR	NR	NR	2024-12-01	NR	NR	NR	NR	NR	NR	NR	NR	NR	NR	NR	NR	NR	NR	NR	NR	NR	NR	NR	NR	NR	NR
18	Melis et al. (1991)	Gestrinone	10	NR	NR	NR	2024-10-10	NR	NR	NR	2024-10-09	NR	NR	NR	NR	NR	NR	NR	NR	NR	NR	NR	NR	NR	NR	NR	NR	NR	NR	2024-10-10	NR	NR	NR	NR	NR	NR	NR	NR	NR	NR	NR	NR	NR	NR	NR	NR	NR	NR	NR
	Melis et al. (1991)	Danazol	10	NR	NR	NR	2024-10-10	NR	NR	NR	2024-10-02	NR	NR	NR	NR	NR	NR	NR	NR	NR	NR	NR	NR	NR	NR	NR	NR	NR	NR	2024-10-10	NR	NR	NR	NR	NR	NR	NR	NR	NR	NR	NR	NR	NR	NR	NR	NR	NR	NR	NR
	Melis et al. (1991)	Buserelin	10	NR	NR	NR	NR	NR	NR	NR	NR	NR	NR	NR	NR	NR	NR	NR	NR	NR	NR	NR	NR	NR	NR	NR	NR	NR	NR	2024-10-10	NR	NR	NR	NR	NR	NR	NR	NR	NR	NR	NR	NR	NR	NR	NR	NR	NR	NR	NR
19	Nieto et al. (1996)	Gestrinone	25	NR	NR	17/25	NR	NR	NR	9/25	15/25	NR	NR	NR	NR	NR	NR	NR	NR	NR	14/25	NR	NR	NR	NR	NR	NR	1/25	NR	NR	NR	NR	NR	NR	NR	NR	9/25	NR	1/25	NR	NR	NR	NR	NR	NR	NR	NR	NR	19/25
	Nieto et al. (1996)	Buserelin	18	NR	NR	NR	NR	NR	NR	NR	18/18	NR	NR	NR	NR	NR	NR	NR	NR	NR	NR	NR	NR	NR	NR	NR	NR	NR	NR	NR	NR	NR	NR	NR	NR	NR	NR	NR	NR	NR	NR	NR	NR	NR	NR	NR	NR	NR	6/18
20	Peters. (1992)	Gestrinone	73	NR	NR	9/73	NR	NR	NR	NR	NR	NR	NR	2/73	NR	NR	NR	1/73	2/73	NR	NR	NR	NR	NR	NR	NR	NR	4/73	NR	2/73	5/73	NR	NR	NR	NR	5/73	10/73	NR	4/73	NR	NR	NR	NR	NR	NR	NR	NR	NR	NR
	Peters. (1992)	Placebo	72	NR	NR	2/72	NR	NR	NR	NR	NR	NR	NR	0/72	NR	NR	NR	0/72	0/72	NR	NR	NR	NR	NR	NR	NR	NR	0/72	NR	1/72	3/72	NR	NR	NR	NR	1/72	3/72	NR	0/72	NR	NR	NR	NR	NR	NR	NR	NR	NR	NR
21	Sakiz et al. (1976)	Gestrinone	181	4/181	NR	NR	NR	NR	NR	NR	NR	NR	NR	NR	NR	NR	NR	NR	NR	NR	NR	NR	NR	NR	NR	NR	NR	4/181	NR	NR	NR	NR	NR	NR	NR	NR	NR	NR	NR	6/181	NR	NR	NR	NR	NR	NR	NR	NR	NR
22	Song; Wang; Yu (2018)	Mifepristone	60	NR	5/60	1/60	NR	NR	NR	NR	NR	NR	NR	NR	NR	NR	NR	NR	NR	NR	NR	NR	NR	NR	NR	NR	NR	NR	NR	NR	NR	NR	NR	NR	NR	NR	NR	NR	NR	NR	NR	NR	NR	NR	NR	NR	NR	NR	NR
	Song; Wang; Yu (2018)	Gestrinone	60	NR	17/60	10/60	NR	NR	NR	NR	NR	NR	NR	NR	NR	NR	NR	NR	NR	NR	NR	NR	NR	NR	NR	NR	NR	NR	NR	NR	NR	NR	NR	NR	NR	NR	NR	NR	NR	NR	NR	NR	NR	NR	NR	NR	NR	NR	NR
	Song; Wang; Yu (2018)	Control	60	NR	1/60	0/60	NR	NR	NR	NR	NR	NR	NR	NR	NR	NR	NR	NR	NR	NR	NR	NR	NR	NR	NR	NR	NR	NR	NR	NR	NR	NR	NR	NR	NR	NR	NR	NR	NR	NR	NR	NR	NR	NR	NR	NR	NR	NR	NR
23	Stein et al. (1994)	Gestrinone	38	2/38	NR	7/38	NR	NR	NR	NR	NR	NR	NR	NR	NR	NR	NR	NR	NR	NR	NR	NR	NR	NR	NR	NR	NR	3/38	NR	NR	NR	NR	NR	NR	NR	NR	NR	NR	2/38	NR	NR	NR	NR	NR	NR	NR	NR	NR	NR
	Stein et al. (1994)	Placebo	40	NR	NR	2/40	NR	NR	NR	NR	NR	NR	NR	NR	NR	NR	NR	NR	NR	NR	NR	NR	NR	NR	NR	NR	NR	NR	NR	NR	NR	NR	NR	NR	NR	NR	NR	NR	NR	NR	NR	NR	NR	NR	NR	NR	NR	NR	NR
24	Thomas; Cooke (1987)	Gestrinone	18	NR	NR	2/18	NR	NR	NR	3/18	9/18	NR	NR	NR	NR	NR	NR	NR	NR	NR	NR	NR	NR	NR	NR	NR	NR	NR	NR	NR	NR	NR	NR	NR	NR	NR	NR	NR	NR	NR	NR	NR	NR	NR	NR	NR	NR	NR	NR
	Thomas; Cooke (1987)	Placebo	17	NR	NR	4/17	NR	NR	NR	1/17	NR	NR	NR	NR	NR	NR	NR	NR	NR	NR	NR	NR	NR	NR	NR	NR	NR	NR	NR	NR	NR	NR	NR	NR	NR	NR	NR	NR	NR	NR	NR	NR	NR	NR	NR	NR	NR	NR	NR
25	Triolo et al. (2006)	Danazol	67	NR	NR	NR	NR	NR	NR	NR	NR	NR	NR	NR	NR	NR	NR	NR	NR	NR	NR	NR	NR	NR	NR	NR	NR	4/67	NR	NR	NR	NR	NR	NR	NR	NR	NR	NR	2/67	NR	NR	NR	NR	NR	NR	NR	2/67	NR	NR
	Triolo et al. (2006)	Gestrinone	69	NR	NR	NR	NR	NR	NR	NR	NR	NR	NR	NR	NR	NR	NR	NR	NR	NR	NR	NR	NR	NR	NR	NR	NR	3/69	NR	NR	NR	NR	NR	NR	NR	NR	NR	NR	1/69	NR	NR	NR	NR	NR	NR	NR	2/69	NR	NR
26	Turnbull; Rees (1990)	Gestrinone	19	NR	NR	NR	NR	NR	NR	NR	NR	NR	NR	2024-03-01	NR	NR	NR	NR	NR	2024-03-01	NR	NR	NR	NR	NR	NR	NR	2024-03-01	NR	NR	NR	NR	NR	NR	NR	NR	NR	NR	NR	NR	NR	NR	NR	NR	NR	NR	NR	NR	reported by al patients
	Turnbull; Rees (1990)	Placebo	18	NR	NR	NR	NR	NR	NR	NR	NR	NR	NR	NR	NR	NR	NR	NR	NR	NR	NR	NR	NR	NR	NR	NR	NR	NR	NR	NR	NR	NR	NR	NR	NR	NR	NR	NR	NR	NR	NR	NR	NR	NR	NR	NR	NR	NR
27	Venturini et al. (1989)	Gestrinone	11	NR	NR	2024-11-02	NR	NR	NR	NR	2024-11-05	NR	NR	NR	NR	NR	NR	NR	2024-11-01	NR	NR	NR	NR	NR	NR	NR	NR	NR	NR	NR	NR	NR	NR	NR	NR	NR	NR	NR	NR	NR	NR	NR	NR	NR	NR	NR	NR	NR	NR
28	Gestrinone Italian Study Group. (1996)	Gestrinone	27	NR	NR	NR	NR	NR	NR	NR	12/23	NR	NR	NR	NR	NR	NR	NR	NR	2/27	NR	NR	NR	NR	NR	NR	NR	2/27	NR	NR	NR	NR	NR	NR	NR	NR	NR	NR	1/27	NR	NR	NR	NR	NR	NR	NR	NR	NR	NR
	Gestrinone Italian Study Group. (1996)	IM LA	28	NR	NR	NR	NR	NR	NR	NR	25/28	NR	NR	NR	NR	NR	NR	1/28	NR	2/28	NR	NR	NR	NR	NR	NR	NR	5/28	NR	NR	NR	NR	NR	NR	NR	NR	NR	NR	1/28	NR	NR	NR	NR	NR	NR	NR	NR	NR	NR
29	Wu et al. (2010)	Gestrinone	498	9/498	NR	NR	NR	77/498	7/498	NR	NR	NR	NR	NR	NR	NR	NR	NR	NR	8/498	NR	NR	9/498	NR	NR	NR	NR	6/498	NR	NR	NR	NR	NR	NR	NR	NR	NR	NR	38/498	NR	NR	NR	NR	NR	NR	1/498	NR	4/498	NR
	Wu et al. (2010)	Mifepristone	498	8/498	NR	NR	NR	72/498	4/498	NR	NR	NR	NR	NR	NR	NR	NR	NR	NR	13/498	NR	NR	18/498	NR	NR	NR	NR	4/498	NR	NR	NR	NR	NR	NR	NR	NR	NR	NR	51/498	NR	NR	NR	NR	NR	NR	1/498	NR	1/498	NR
30	Xue et al. (2018)	Triptorelin	50	NR	NR	NR	NR	NR	NR	NR	NR	NR	NR	NR	NR	NR	NR	NR	NR	NR	NR	NR	NR	NR	NR	NR	NR	NR	NR	NR	NR	NR	NR	NR	NR	NR	NR	NR	NR	NR	NR	NR	NR	NR	NR	NR	NR	NR	NR
	Xue et al. (2018)	Gestrinone	50	NR	NR	NR	NR	NR	NR	NR	NR	NR	NR	NR	NR	NR	NR	NR	NR	NR	NR	NR	NR	NR	NR	NR	NR	NR	NR	NR	NR	NR	NR	NR	NR	NR	NR	NR	NR	NR	NR	NR	NR	NR	NR	NR	NR	NR	NR
	Xue et al. (2018)	Mifepristone	50	NR	NR	NR	NR	NR	NR	NR	NR	NR	NR	NR	NR	NR	NR	NR	NR	NR	NR	NR	NR	NR	NR	NR	NR	NR	NR	NR	NR	NR	NR	NR	NR	NR	NR	NR	NR	NR	NR	NR	NR	NR	NR	NR	NR	NR	NR
31	Xue et al. (2016)	Gestrinone	75	NR	NR	NR	NR	NR	NR	NR	NR	NR	NR	NR	NR	NR	NR	NR	NR	NR	NR	NR	NR	NR	NR	NR	NR	3/75	NR	NR	NR	NR	NR	NR	NR	NR	NR	NR	9/75	NR	NR	NR	NR	NR	NR	9/75	NR	NR	NR
	Xue et al. (2016)	Mifepristone	75	NR	NR	NR	NR	NR	NR	NR	NR	NR	NR	NR	NR	NR	NR	NR	NR	NR	NR	NR	NR	NR	NR	NR	NR	3/75	NR	NR	NR	NR	NR	NR	NR	NR	NR	NR	10/75	NR	NR	NR	NR	NR	NR	10/75	NR	NR	NR
32	Yang et al. (2006)	Yiweining	20	NR	NR	NR	NR	NR	NR	NR	NR	NR	NR	NR	NR	NR	NR	NR	NR	-	NR	NR	NR	NR	NR	NR	NR	NR	NR	NR	NR	NR	NR	NR	NR	NR	NR	NR	2/20	NR	NR	NR	NR	NR	NR	NR	NR	NR	NR
	Yang et al. (2006)	Gestrinone	19	NR	NR	NR	NR	NR	NR	NR	NR	NR	NR	NR	NR	NR	NR	NR	NR	-	NR	NR	NR	NR	NR	NR	NR	NR	NR	NR	NR	NR	NR	NR	NR	NR	NR	NR	Teve mas não disse em quantos, só que teve efeitos colaterais em 7 pacientes desse grupo	NR	NR	NR	NR	NR	NR	NR	NR	NR	NR
	Yang et al. (2006)	Control	13	NR	NR	NR	NR	NR	NR	NR	NR	NR	NR	NR	NR	NR	NR	NR	NR	-	NR	NR	NR	NR	NR	NR	NR	NR	NR	NR	NR	NR	NR	NR	NR	NR	NR	NR		NR	NR	NR	NR	NR	NR	NR	NR	NR	NR
[truncated: 5 more columns]

## Sheet: OTHERS EFFECTS
	Authors (year)	Drug	N	Weight gain (n/total)	Mean weight increase (kg)	Weight loss (n/total)	Unchanged weight (n/total)	reduction in breast size (n/total)	Cholesterol changes	T3 and T4 HORMONES	Liver disfunction	Bone density abnormalities
1	Alvarez et al. (1978)	Gestrinone	48	NR	3,35 kg	NR	NR	NR	NR	NR	Although there was an upward trend observed in three subjects, excessive elevations were not seen and the highest levels reached were 54 units for SGOT in one subject and 54 units for SGPT in another subject. These values are at the top of the normal range. In the levonorgestrel group, transaminase values were obtained on 16 after 6 months of use, 23 after 9 months and 21 after 12 months. All val…
	Alvarez et al. (1978)	Levonorgestrel	52	NR	NR	NR	NR	NR	NR	NR	NR
2	Bromham et al. (1995)	Gestrinone	132	NR	2,7 kg	NR	NR	53/132	NR	NR	Alanine transferase was raised in five gestrinone treated patients (one withdrew) and nine danazol patients (two withdrew). Aspartate transferase was increased in six patients (two gestrinone, six danazol). The enzyme levels returned to normal on follow up. Only one patient (danazol) had raised levels of thyroxine stimulating hor- mone, which progressively increased during the study.
	Bromham et al. (1995)	Danazol	137	NR	1,8 kg	NR	NR	70/137	NR	NR	NR
3	Cooke; Thomas. (1989)	Gestrinone	18	NR	2,2 kg	NR	NR	NR	NR	NR	NR
	Cooke; Thomas. (1989)	Placebo	17	NR	NR	NR	NR	NR	NR	NR	NR
4	Coutinho (1982)	Gestrinone	20	14/20	1,0 to 4,4	NR	2/20	2/20	NR	NR	NR
5	Coutinho (1990)	Gestrinone	24	18/25	3.4	1/25	6/25	1/25	NR	NR	In the other patients blood pressure remained within the normal range. Blood glucose cholesterol, urea nitrogen, creatinine, alkaline phosphatase and glutamic and pyruvic transaminases also remained within the normal range.
6	Coutinho; Azadian (1988)	Gestrinone	17	8/17	1.33	2/17	1/17	NR	NR	NR	NR
	Coutinho; Azadian (1988)	Gestrinone	30	22/30	2	3/30	5/30	NR	R	R	NR
	Coutinho; Azadian (1988)	Gestrinone	30	18/30	1.5	6/30	6/30	NR	NR	NR	NR
	Coutinho; Azadian (1988)	Gestrinone	27	24/27	2.44	1/27	2/27	NR	NR	NR	NR
7	Coutinho; Azadian-Boulanger (1984)	Gestrinone	28	Most subjects gained weight	2-5 kg	NR	NR	NR	NR	NR	NR
8	Coutinho; Boulanger; Gonçalves (1986)	Gestrinone	34	NR	2 KG	NR	NR	NR	NR	NR	NRN
	Coutinho; Boulanger; Gonçalves (1986)	Gestrinone	36	NR	2 KG	NR	NR	NR	NR	NR	NR
	Coutinho; Boulanger; Gonçalves (1986)	Gestrinone	27	NR	1 KG	NR	NR	NR	NR	NR	NR
9	Coutinho et al. (1975)	Gestrinone	98	NR	NR	NR	NR	ONE WOMAN REPORTED A DECREASE IN BREAST SIZE WHICH RETURNED TO NORMAL SIX MONTHS AFTER THE END OF TREATMENT. SUBJECTIVE INCREASES OF BREAST SIZE WERE REPORTED BY 4 WOMEN.	NR	NR	NR
	Coutinho et al. (1975)	Gestrinone	180	NR	NR	NR	NR		NR	NR	NR
	Coutinho et al. (1975)	Gestrinone	181	NR	NR	NR	NR		NR	NR	NR
	Coutinho et al. (1975)	Gestrinone	68	NR	NR	NR	NR		NR	NR	NR
10	Coutinho; Gonçalves (1989)	Gestrinone	41	NR	3,5 kg	NR	NR	NR	NR	NR	NR
	Coutinho; Gonçalves (1989)	Gestrinone	31	NR	4,3 kg	NR	NR	NR	NR	NR	NR
	Coutinho; Gonçalves (1989)	Gestrinone	28	NR	2,4 kg	NR	NR	NR	NR	NR	NR
11	David et al. (1979)	Gestrinone	28	7/28	>2,26	NR	NR	NR	a decrease in serum cholesterol levels. Trigly- ceride levels were also decreased, although not statistically significantly.	The only significant alterations were a lowering of the serum T4 value without significant change in T 3 , and	NR
12	Dawood et al. (1997)	Gestrinone	5	2024-05-04	2,5 kg	NR	NR	2024-11-01		NR	NR	With 1.25 mg of gestrinone there was a significant bone loss of 7.1% at the end of 6 months of treatment compared with the baseline pretreatment bone mass (p < 0.05). In contrast, there was a significant bone gain of 7.1% at the end of 6 months of treatment with 2.5 mg of gestrinone com- pared with pretreatment bone mass (p = 0.05). The change in bone mass (loss or gain) between the two doses of …
	Dawood et al. (1997)	Gestrinone	6	2024-06-06	2,8 kg	NR	NR		Serial s e r u m levels o f cholesterol, triglycerides, HDL, and LDL before, during, and after t r e a t m e n t with gestri- n o n e are shown in Fig. 5. T h e effect o f t r e a t m e n t on these lipids was variable. Gestrinone 2.5 m g twice a week was associated with a significant r e d u c t i o n in cholesterol levels (repeated-measures analysis o f variance, F = 12.0371, p = 0.003), wherea…	NR	NR
13	Diaz et al. (1977)	Gestrinone	38	NR	NR	NR	NR	6/38	NR	NR	Pretreatment values for SGOT were obtained in 11 patients. As elevated values of SGPT appeared in seven of them on the third month of treatment, all patients still active had this test repeated at 3- month intervals until the end of treatment or until high values had normalized. Elevated values were found in 20 out of 27 subjects. Implants were usually removed from these women at their next visit…
14	Fedele et al. (1989)	Gestrinone	20	8/20	2,3 KG	NR	NR	2/20	NR	NR	NR
	Fedele et al. (1989)	Danazol	19	13/19	3,3 KG	NR	NR	5/19	NR	NR	NR
15	Forbes; Thomas. (1993)	Gestrinone	12	Five patients in each treatment regimen had an increase in weight of more than 3 kg, the maximum being an 8 kg increase in one woman from each of the danazol and gestrinone treatment groups.	NR	NR	NR	NR	NR	NR	NR
	Forbes; Thomas. (1993)	Danazol	11	NR	NR	NR	NR	NR	NR	NR	NR
16	Hornstein; Gleason; Barbieri (1990	Gestrinone	6	2024-12-07	2,1 kg	NR	NR	NR	Mean total serum cholesterol declined significantly in group I from 186.6 ± 11.2 mg/dL at baseline to 161.6 ± 9.4 mg/dL at 6 months (P < 0.05), whereas high-density lipoprotein (HDL) cholesterol de- clined from 65.7 ± 5.0 mg/dL to 42.3 ± 4.8 mg/dL (P < 0.05) over the same time interval. No signifi- cant changes were noted in low-density lipoprotein (LDL) cholesterol or triglycerides. There were n…	NR	NR	Conclusions regarding osteoporosis are also lim- ited by the small sample size and the precision of the method used to assess bone density.
	Hornstein; Gleason; Barbieri (1990	Gestrinone	6			NR	NR	NR		NR	NR
17	Kauppila et al. (1985)	Gestrinone	11	NR	NR	NR	NR	NR	NR	NR	NR
18	Melis et al. (1991)	Gestrinone	10	2024-10-01	NR	NR	NR	2024-10-10	NR	NR	NR
	Melis et al. (1991)	Danazol	10	2024-10-01	NR	NR	NR	2024-10-10	NR	NR	NR
	Melis et al. (1991)	Buserelin	10	2024-10-01	NR	NR	NR	2024-10-10	NR	NR	NR
19	Nieto et al. (1996)	Gestrinone	25	25/25	3 +- 3,1	NR	NR	NR	NR	NR	NR
	Nieto et al. (1996)	Buserelin	18	NR	NR	NR	NR	NR	NR	NR	NR
20	Peters. (1992)	Gestrinone	73	3/73	NR	NR	NR	3/73	NR	T3 concentrations fell significantly with gestrinone, but T4 and TSH concentrations remained within the same range. There were no significant changes in hormone concentrations in the placebo group.	NR
	Peters. (1992)	Placebo	72	3/72	NR	NR	NR	NR	NR		NR
21	Sakiz et al. (1976)	Gestrinone	181	NR	NR	NR	NR	NR	NR	NR	NR
22	Song; Wang; Yu (2018)	Mifepristone	60	2/60	NR	NR	NR	NR	NR	NR	NR
	Song; Wang; Yu (2018)	Gestrinone	60	11/60	NR	NR	NR	NR	NR	NR	NR
	Song; Wang; Yu (2018)	Control	60	1/50	NR	NR	NR	NR	NR	NR	NR
23	Stein et al. (1994)	Gestrinone	38	3/38	NR	NR	NR	NR	NR	NR	NR
	Stein et al. (1994)	Placebo	40	NR	NR	NR	NR	NR	NR	NR	NR
24	Thomas; Cooke (1987)	Gestrinone	18	NR	2,2 KG	NR	NR	NR	NR	NR	NR
	Thomas; Cooke (1987)	Placebo	17	NR	NR	NR	NR	NR	NR	NR	NR
25	Triolo et al. (2006)	Danazol	67	2/67	NR	NR	NR	NR	NR	NR	NR
	Triolo et al. (2006)	Gestrinone	69	1/69	NR	NR	NR	NR	NR	NR	NR
26	Turnbull; Rees (1990)	Gestrinone	19	NR	2 kg	NR	NR	NR	NR	NR	NR
	Turnbull; Rees (1990)	Placebo	18	NR	NR	NR	NR	NR	NR	NR	NR
27	Venturini et al. (1989)	Gestrinone	11	2024-11-08	1,51 kg	NR	NR	NR	A significant decrease of total triglycerides and HDL cholesterol was observed during treatment. The lipidemic changes were matched with a parallel decrease of AI and All apoproteins, associated with HDL, and of CII, CIII, and E apoproteins, mainly associated with VLDL. On the other hand, LDL cholesterol and apoprotein B increased during therapy. These findings indicated an increase of LD Land a …	NR	NR
28	Gestrinone Italian Study Group. (1996)	Gestrinone	27	NR	0,9 +- 4,6	NR	NR	NR	Gestrinone did not induce significant changes in total cholesterol, LDL cholesterol, apoprotein B, or triglycerides throughout the study period but HDL cholesterol and apoprotein A-I levels decreased significantly (by 25% and 15%, respectively) during this treatment. At the end of follow-up, these values returned to baseline levels. The mean percent lipoprotein(a) decrease in gestrinone-treated s…	NR	NR	The bone mineral density of the women treated with gestrinone increased slightly but not significantly (+0.88% ± 2.12% at 6 months; +2.06% ± 2.51% at 12 months; Fig. 1) during the study pe- riod. On the contrary, a statistically significant per- cent decrease of the lumbar spine bone mineral den- sity was observed during LA treatment (P < 0.01); it was maximal at the end of treatment (-3.04% ± 4.…
	Gestrinone Italian Study Group. (1996)	IM LA	28	NR	NR	0,4 =- 2,6 kg	NR	NR			NR
29	Wu et al. (2010)	Gestrinone	498	NR	NR	NR	NR	NR	NR	NR	NR
	Wu et al. (2010)	Mifepristone	498	NR	NR	NR	NR	NR	NR	NR	NR
30	Xue et al. (2018)	Triptorelin	50	NR	NR	NR	NR	NR	NR	NR	liver disfunction in 1 patient
	Xue et al. (2018)	Gestrinone	50	NR	NR	NR	NR	NR	NR	NR	NR
	Xue et al. (2018)	Mifepristone	50	NR	NR	NR	NR	NR	NR	NR	NR
31	Xue et al. (2016)	Gestrinone	75	NR	NR	NR	NR	NR	NR	NR	NR
	Xue et al. (2016)	Mifepristone	75	NR	NR	NR	NR	NR	NR	NR	NR
32	Yang et al. (2006)	Yiweining	20	NR	NR	NR	NR	NR	NR	NR	NR
	Yang et al. (2006)	Gestrinone	19	NR	NR	NR	NR	NR	NR	NR	NR
	Yang et al. (2006)	Control	13	NR	NR	NR	NR	NR	NR	NR	NR
